# Supplementary material for: Cuminaldehyde potentiates the antimicrobial actions of ciprofloxacin against Staphylococcus aureus and Escherichia coli
Source: PLoS One. 2020 May 14;15(5):e0232987. doi: 10.1371/journal.pone.0232987 (PMC7224478; doi:10.1371/journal.pone.0232987)
Supplement: S1 Rawdata — (XLS) [file pone.0232987.s001.xls]

## Sheet: Data set Figs 1-4
Figure 1a - ATCC 6538														Figure 2a - ATCC 6538															Figure 3a - ATCC 6538														Figure 4a - ATCC 6538
	Control		Cuminaldehyde MIC/2			Cuminaldehyde MIC/4			Cuminaldehyde MIC/8						Control		Cuminaldehyde MIC/2			Cuminaldehyde MIC/4			Cuminaldehyde MIC/8							Control		Ciprofloxacin MIC/2			Cuminaldehyde MIC/2			Ciprofloxacin + Cuminaldehyde						Control		Ciprofloxacin MIC/2			Cuminaldehyde MIC/8
Exp 1	Exp 2	Exp 3	Exp 1	Exp 2	Exp 3	Exp 1	Exp 2	Exp 3	Exp 1	Exp 2	Exp 3			Exp 1	Exp 2	Exp 3	Exp 1	Exp 2	Exp 3	Exp 1	Exp 2	Exp 3	Exp 1	Exp 2	Exp 3			Time (h)	Exp 1	Exp 2	Exp 3	Exp 1	Exp 2	Exp 3	Exp 1	Exp 2	Exp 3	Exp 1	Exp 2	Exp 3			Exp 1	Exp 2	Exp 3	Exp 1	Exp 2	Exp 3	Exp 1
0.37	0.4	0.28	0.15	0.42	0.52	0.31	0.39	0.5	0.42	0.35	0.51			0.44	0.66	0.54	0.26	0.16	0.29	0.33	0.28	0.46	0.39	0.45	0.06			0.15	5.04139	5.07918	5.43136	6	5.69897	5.64345	5.11394	5.57978	5.23045	6	5.50515	5.20412			0.14	0.17	0.19	0.16	0.16	0.17	0.15
0.36	0.41	0.28	0.23	0.31	0.46	0.3	0.41	0.52	0.42	0.35	0.52			0.44	0.73	0.33	0.04	0.2	0.32	0.3	0.45	0.38	0.42	0.43	0.24			2	7.69897	7.69897	7.39794	6.30103	7.32222	8	8.07918	8.20412	7.17609	4.60206	4.30103	4.30103			0.22	0.21	0.18	0.19	0.17	0.17	0.15
0.39	0.38	0.19	0.24	0.36	0.4	0.31	0.39	0.53	0.41	0.41	0.53			0.43	0.78	0.28	0.25	0.31	0.35	0.26	0.64	0.51	0.43	0.44	0.4			5	7.17609	6.60206	6	7.4624	7.57978	7.27875	8.25527	7.95424	8.17609	5.38021	5.32222	4.30103			0.2	0.2	0.19	0.2	0.18	0.19	0.16
																												8	9.57978	8.60206	8.47712	8	8.69897	9.44716	8.47712	8.47712	8.30103	4.8451	4.8451	4.30103
Figure 1b - Saa														Figure 2b - Saa																													Figure 4b - Saa
	Control		Cuminaldehyde MIC/2			Cuminaldehyde MIC/4			Cuminaldehyde MIC/8						Control		Cuminaldehyde MIC/2			Cuminaldehyde MIC/4			Cuminaldehyde MIC/8						Figure 3b - Saa															Control		Ciprofloxacin MIC/2			Cuminaldehyde MIC/8
Exp 1	Exp 2	Exp 3	Exp 1	Exp 2	Exp 3	Exp 1	Exp 2	Exp 3	Exp 1	Exp 2	Exp 3			Exp 1	Exp 2	Exp 3	Exp 1	Exp 2	Exp 3	Exp 1	Exp 2	Exp 3	Exp 1	Exp 2	Exp 3					Control		Ciprofloxacin MIC/2			Cuminaldehyde MIC/2			Ciprofloxacin + Cuminaldehyde					Exp 1	Exp 2	Exp 3	Exp 1	Exp 2	Exp 3	Exp 1
0.43	0.34	0.34	0.34	0.27	0.27	0.28	0.35	0.35	0.41	0.37	0.37			0.34	0.56	0.35				0.15	0.15	0.35	0.17	0.23	0.5			Time (h)	Exp 1	Exp 2	Exp 3	Exp 1	Exp 2	Exp 3	Exp 1	Exp 2	Exp 3	Exp 1	Exp 2	Exp 3			0.26	0.25	0.26	0.27	0.21	0.19	0.23
0.33	0.3	0.3	0.37	0.31	0.31	0.38	0.31	0.31	0.41	0.19	0.19			0.45	0.54	0.41				0.1	0.19	0.32	0.12	0.52	0.52			0.15	4.30103	4.69897	4	4.47712	4.47712	4.60206	4.47712	4.47712	4.60206	4.95424	4.69897	4.60206			0.25	0.22	0.27	0.22	0.2	0.21	0.18
0.32	0.29	0.29	0.4	0.37	0.37	0.49	0.36	0.36	0.47	0.39	0.39			0.27	0.48	0.48				0.14	0.03	0.51	0.15	0.53	0.63			2	6.8451	8	7.62325	7.11394	7.23045	7.25527	6.69897	6	5.60206	4.60206	4.77815	4.60206			0.26	0.28	0.25	0.23	0.22	0.23	0.19
																												5	7.74036	7.63347	7.63347	6.30103	6.47712	6.60206	6.74819	6.81291	6.4624	2.90309	2.90309	2.47712
																												8	9.57978	9.38021	9.34242	7.14613	6.60206	7.27875	7.41497	6.34242	6.88649	2.69897	2.30103	4
Figure 1c - Sav														Figure 2c - Sav																													Figure 4c - Sav
	Control		Cuminaldehyde MIC/2			Cuminaldehyde MIC/4			Cuminaldehyde MIC/8						Control		Cuminaldehyde MIC/2			Cuminaldehyde MIC/4			Cuminaldehyde MIC/8																					Control		Ciprofloxacin MIC/2			Cuminaldehyde MIC/8
Exp 1	Exp 2	Exp 3	Exp 1	Exp 2	Exp 3	Exp 1	Exp 2	Exp 3	Exp 1	Exp 2	Exp 3			Exp 1	Exp 2	Exp 3	Exp 1	Exp 2	Exp 3	Exp 1	Exp 2	Exp 3	Exp 1	Exp 2	Exp 3				Figure 3c - Sav														Exp 1	Exp 2	Exp 3	Exp 1	Exp 2	Exp 3	Exp 1
0.42	0.41	0.4	0.29	0.32	0.26	0.24	0.25	0.37	0.36	0.39	0.43			0.34	0.41	0.37				0.15	0.23	0.61	0.15	0.45	0.71					Control		Ciprofloxacin MIC/2			Cuminaldehyde MIC/2			Ciprofloxacin + Cuminaldehyde					0.27	0.24	0.25	0.3	0.17	0.1	0.17
0.37	0.4	0.41	0.34	0.32	0.34	0.31	0.34	0.42	0.33	0.42	0.29			0.33	0.41	0.4				0.17	0.15	0.59	0.17	0.44	0.76			Time (h)	Exp 1	Exp 2	Exp 3	Exp 1	Exp 2	Exp 3	Exp 1	Exp 2	Exp 3	Exp 1	Exp 2	Exp 3			0.36	0.25	0.3	0.41	0.19	0.1	0.17
0.34	0.42	0.38	0.43	0.35	0.34	0.53	0.29	0.41	0.62	0.44	0.44			0.21	0.4	0.36				0.18	0.32	0.85	0.2	0.48	0.88			0.15	7.47712	7.25527	7.17609	7.14613	6.90309	6.47712	7.07918	7	7.17609	7.14613	6.90309	6.47712			0.3	0.21	0.3	0.33	0.18	0.08	0.17
																												2	9.4624	9.5563	9.60206	8.77815	9.4624	9.47712	8.60206	9.23045	8.47712	6.47712	7.14613	6.77815
																												5	8.8451	8.60206	9.04139	9.5682	9.34242	9.38021	8.30103	7.69897	7	5.11394	5.17609	5.94939
Figure 1d - EAEC 042														Figure 2d - EAEC 042														8	8.77815	8.30103	8.30103	9.07918	9.17609	9.07918	8.30103	8.66276	9.54407	5.04139	4.77815	4.47712			Figure 4d - EAEC 042
	Control		Cuminaldehyde MIC/2			Cuminaldehyde MIC/4			Cuminaldehyde MIC/8						Control		Cuminaldehyde MIC/2			Cuminaldehyde MIC/4			Cuminaldehyde MIC/8																					Control		Ciprofloxacin MIC/2			Cuminaldehyde MIC/8
Exp 1	Exp 2	Exp 3	Exp 1	Exp 2	Exp 3	Exp 1	Exp 2	Exp 3	Exp 1	Exp 2	Exp 3			Exp 1	Exp 2	Exp 3	Exp 1	Exp 2	Exp 3	Exp 1	Exp 2	Exp 3	Exp 1	Exp 2	Exp 3																		Exp 1	Exp 2	Exp 3	Exp 1	Exp 2	Exp 3	Exp 1
0.32	0.5	0.62	0.1	0.16	0.43	0.23	0.26	0.48	0.11	0.23	0.41			0.41	0.41	0.66	0.34	0.4	0.35	0.38	0.42	0.3	0.41	0.4	0.55				Figure 3d - EAEC 042														0.26	0.25	0.3	0.26	0.24	0.31	0.22
0.31	0.37	0.58	0.13	0.17	0.13	0.3	0.23	0.3	0.32	0.19	0.37			0.45	0.4	0.65	0.28	0.35	0.29	0.37	0.36	0.32	0.39	0.41	0.42					Control		Ciprofloxacin MIC/2			Cuminaldehyde MIC/4			Ciprofloxacin + Cuminaldehyde					0.24	0.26	0.3	0.23	0.23	0.31	0.22
0.35	0.53	0.55	0.09	0.2	0.16	0.34	0.18	0.06	0.35	0.38	0.26			0.44	0.42	0.75	0.3	0.35	0.12	0.45	0.34	0.5	0.42	0.36	0.63			Time (h)	Exp 1	Exp 2	Exp 3	Exp 1	Exp 2	Exp 3	Exp 1	Exp 2	Exp 3	Exp 1	Exp 2	Exp 3			0.24	0.3	0.3	0.23	0.27	0.27	0.21
																												0.15	7.5563	7.4624	7.32222	6.90309	7.04139	7.11394	7.4624	7	7.30103	6.47712	6.04139	6.77815
																												2	9.07918	9.11394	9.77815	8.95424	8.60206	8.77815	7	8.4624	7.30103	4.47712	5.04139	4.77815
Figure 1e - Ecr														Figure 2e - ATCC 6538														5	9.4624	9.5682	10.0792	9	9.04139	8.77815	9.30103	8	8	3	2.30103	2.69897
	Control		Cuminaldehyde MIC/2			Cuminaldehyde MIC/4			Cuminaldehyde MIC/8						Control		Ciprofloxacin MIC/2			Ciprofloxacin MIC/4			Ciprofloxacin MIC/8					8	8.90309	9.27875	9.44716	8.60206	8.30103	9.36173	8	9	8.11394	1	1.30103	1
Exp 1	Exp 2	Exp 3	Exp 1	Exp 2	Exp 3	Exp 1	Exp 2	Exp 3	Exp 1	Exp 2	Exp 3			Exp 1	Exp 2	Exp 3	Exp 1	Exp 2	Exp 3	Exp 1	Exp 2	Exp 3	Exp 1	Exp 2	Exp 3
0.24	0.41	0.91	0.14	0.24	0.29	0.22	0.38	0.61	0.23	0.35	0.69			0.44	0.4	0.56	0.47	0.28	0.53	0.41	0.34	0.69	0.5	0.23	0.58
0.26	0.41	0.94	0.19	0.35	0.4	0.22	0.29	0.61	0.33	0.18	0.65			0.44	0.41	0.63	0.48	0.26	0.77	0.42	0.35	0.7	0.48	0.43	0.46				Figure 3e - Ecr
0.23	0.42	0.83	0.15	0.36	0.4	0.09	0.2	0.83	0.33	0.17	0.58			0.43	0.38	0.68	0.46	0.43	0.68	0.43	0.34	0.61	0.48	0.33	0.7					Control		Ciprofloxacin MIC/2			Cuminaldehyde MIC/4			Ciprofloxacin + Cuminaldehyde
																												Time (h)	Exp 1	Exp 2	Exp 3	Exp 1	Exp 2	Exp 3	Exp 1	Exp 2	Exp 3	Exp 1	Exp 2	Exp 3
																												0.15	6.60206	6	6	7.07918	6.90309	6.8451	6	6	6.30103	6.17609	6.17609	6.23045
Figure 1f - ATCC 6538														Figure 2f - Saa														2	9.90309	9.95424	8.47712	8.30103	8.60206	8.47712	9.38021	8.44716	8.30103	4.30103	4	5.23045
	Control		Ciprofloxacin MIC/2			Ciprofloxacin MIC/4			Ciprofloxacin MIC/8						Control		Ciprofloxacin MIC/2			Ciprofloxacin MIC/4			Ciprofloxacin MIC/8					5	9	9.47712	9.90309	7.30103	7.8451	7.30103	9.44716	9.38021	9.07918	3.38021	3.32222	3.30103
Exp 1	Exp 2	Exp 3	Exp 1	Exp 2	Exp 3	Exp 1	Exp 2	Exp 3	Exp 1	Exp 2	Exp 3			Exp 1	Exp 2	Exp 3	Exp 1	Exp 2	Exp 3	Exp 1	Exp 2	Exp 3	Exp 1	Exp 2	Exp 3			8	8.60206	9.27875	9.07918	8.30103	7.27875	7.69897	9.04139	9.07918	9.23045	3.25527	3.11394	3.14613
0.37	0.54	0.55	0.3	0.33	0.41	0.36	0.57	0.55	0.44	0.54	0.53			0.47	0.42	0.42	0.16	0.25	0.26	0.31	0.31	0.3	0.37	0.26	0.26
0.36	0.43	0.29	0.44	0.18	0.35	0.39	0.53	0.45	0.25	0.55	0.48			0.29	0.42	0.41	0.13	0.21	0.26	0.11	0.29	0.3	0.31	0.3	0.3
0.39	0.53	0.32	0.39	0.15	0.15	0.35	0.51	0.46	0.39	0.57	0.55			0.44	0.42	0.4	0.12	0.23	0.28	0.28	0.26	0.3	0.35	0.29	0.3
Figure 1g - Saa														Figure 2g - Sav
	Control		Ciprofloxacin MIC/2			Ciprofloxacin MIC/4			Ciprofloxacin MIC/8						Control		Ciprofloxacin MIC/2			Ciprofloxacin MIC/4			Ciprofloxacin MIC/8
Exp 1	Exp 2	Exp 3	Exp 1	Exp 2	Exp 3	Exp 1	Exp 2	Exp 3	Exp 1	Exp 2	Exp 3			Exp 1	Exp 2	Exp 3	Exp 1	Exp 2	Exp 3	Exp 1	Exp 2	Exp 3	Exp 1	Exp 2	Exp 3
0.47	0.42	0.42	0.16	0.25	0.26	0.31	0.31	0.3	0.37	0.26	0.26			0.41	0.4	0.86	0.34	0.28	0.7	0.39	0.41	0.7	0.47	0.2	0.75
0.29	0.42	0.41	0.13	0.21	0.26	0.11	0.29	0.3	0.31	0.3	0.3			0.4	0.41	0.96	0.39	0.33	0.3	0.31	0.42	0.64	0.48	0.35	0.77
0.44	0.42	0.4	0.12	0.23	0.28	0.28	0.26	0.3	0.35	0.29	0.3			0.42	0.38	0.72	0.4	0.32	0.71	0.38	0.38	0.87	0.43	0.29	1.06
Figure 1h - Sav														Figure 2h - EAEC 042
	Control		Ciprofloxacin MIC/2			Ciprofloxacin MIC/4			Ciprofloxacin MIC/8						Control		Ciprofloxacin MIC/2			Ciprofloxacin MIC/4
Exp 1	Exp 2	Exp 3	Exp 1	Exp 2	Exp 3	Exp 1	Exp 2	Exp 3	Exp 1	Exp 2	Exp 3			Exp 1	Exp 2	Exp 3	Exp 1	Exp 2	Exp 3	Exp 1	Exp 2	Exp 3
0.41	0.4	0.86	0.34	0.28	0.7	0.39	0.41	0.7	0.47	0.2	0.75			0.41	0.76	0.79	0.3	0.62	0.66	0.35	0.64	0.7
0.4	0.41	0.96	0.39	0.33	0.3	0.31	0.42	0.64	0.48	0.35	0.77			0.4	0.75	0.77	0.39	0.61	0.7	0.39	0.7	0.75
0.42	0.38	0.72	0.4	0.32	0.71	0.38	0.38	0.87	0.43	0.29	1.06			0.42	0.85	0.83	0.41	0.8	0.8	0.43	0.73	0.78
Figure 1i- EAEC 042														Figure 2i - ATCC 6538
	Control		Ciprofloxacin MIC/2			Ciprofloxacin MIC/4									Control		Cuminaldehyde MIC/2			Cuminaldehyde MIC/4			Cuminaldehyde MIC/8
Exp 1	Exp 2	Exp 3	Exp 1	Exp 2	Exp 3	Exp 1	Exp 2	Exp 3						Exp 1	Exp 2	Exp 3	Exp 1	Exp 2	Exp 3	Exp 1	Exp 2	Exp 3	Exp 1	Exp 2	Exp 3
0.37	0.28	0.54	0.44	0.39	0.15	0.4	0.22	0.26						0.2	0.28	0.22	0.2	0.21	0.18	0.19	0.21	0.2	0.18	0.22	0.23
0.34	0.27	0.49	0.44	0.4	0.11	0.42	0.42	0.24						0.19	0.29	0.24	0.2	0.21	0.18	0.19	0.21	0.21	0.17	0.2	0.23
0.39	0.33	0.51	0.4	0.39	0.33	0.43	0.27	0.24						0.23	0.25	0.27	0.18	0.2	0.18	0.2	0.23	0.23	0.18	0.22	0.23
Figure 1j - Ecr														Figure 2j - Saa
	Control		Ciprofloxacin MIC/2			Ciprofloxacin MIC/4			Ciprofloxacin MIC/8						Control		Cuminaldehyde MIC/2			Cuminaldehyde MIC/4			Cuminaldehyde MIC/8
Exp 1	Exp 2	Exp 3	Exp 1	Exp 2	Exp 3	Exp 1	Exp 2	Exp 3	Exp 1	Exp 2	Exp 3			Exp 1	Exp 2	Exp 3	Exp 1	Exp 2	Exp 3	Exp 1	Exp 2	Exp 3	Exp 1	Exp 2	Exp 3
0.41	0.46	0.56	0.26	0.46	0.3	0.36	0.33	0.32	0.46	0.42	0.34			0.34	0.22	0.28				0.25	0.2	0.14	0.31	0.23	0.14
0.44	0.45	0.52	0.36	0.24	0.29	0.43	0.14	0.3	0.44	0.41	0.31			0.36	0.24	0.19				0.27	0.21	0.14	0.25	0.22	0.13
0.39	0.54	0.3	0.34	0.23	0.44	0.41	0.12	0.45	0.39	0.35	0.46			0.31	0.27	0.21				0.27	0.23	0.13	0.23	0.18	0.13
														Figure 2k - Sav
															Control		Cuminaldehyde MIC/2			Cuminaldehyde MIC/4			Cuminaldehyde MIC/8
														Exp 1	Exp 2	Exp 3	Exp 1	Exp 2	Exp 3	Exp 1	Exp 2	Exp 3	Exp 1	Exp 2	Exp 3
														0.28	0.15	0.258				0	0.04	0	0	0.18	0
														0.36	0.16	0.2092				0.05	0.02	0.06	0.08	0.17	0.03
														0.22	0.17	0.2737				0.03	0.04	0.02	0.04	0.17	0.09
														Figure 2l - EAEC 042
															Control		Cuminaldehyde MIC/2			Cuminaldehyde MIC/4			Cuminaldehyde MIC/8
														Exp 1	Exp 2	Exp 3	Exp 1	Exp 2	Exp 3	Exp 1	Exp 2	Exp 3	Exp 1	Exp 2	Exp 3
														0.24	0.18	0.32	0.24	0.17	0.2	0.21	0.18	0.22	0.28	0.17	0.22
														0.4	0.2	0.28	0.26	0.17	0.22	0.26	0.18	0.22	0.28	0.18	0.23
														0.31	0.22	0.2	0.26	0.18	0.24	0.26	0.19	0.25	0.28	0.19	0.22
														Figure 2m - ATCC 6538
															Control		Ciprofloxacin MIC/2			Ciprofloxacin MIC/4			Ciprofloxacin MIC/8
														Exp 1	Exp 2	Exp 3	Exp 1	Exp 2	Exp 3	Exp 1	Exp 2	Exp 3	Exp 1	Exp 2	Exp 3
														0.2	0.28	0.22	0.18	0.23	0.22	0.2	0.25	0.24	0.22	0.25	0.24
														0.19	0.29	0.22	0.21	0.24	0.2	0.18	0.27	0.23	0.22	0.24	0.23
														0.23	0.25	0.23	0.23	0.26	0.2	0.23	0.27	0.24	0.21	0.26	0.24
														Figure 2n - Saa
															Control		Ciprofloxacin MIC/2			Ciprofloxacin MIC/4			Ciprofloxacin MIC/8
														Exp 1	Exp 2	Exp 3	Exp 1	Exp 2	Exp 3	Exp 1	Exp 2	Exp 3	Exp 1	Exp 2	Exp 3
														0.19	0.22	0.27	0.2	0.18	0.19	0.19	0.16	0.16	0.17	0.25	0.26
														0.21	0.23	0.29	0.18	0.18	0.18	0.16	0.17	0.18	0.16	0.22	0.27
														0.2	0.22	0.27	0.18	0.19	0.18	0.17	0.17	0.17	0.17	0.22	0.26
														Figure 2o - Sav
															Control		Ciprofloxacin MIC/2			Ciprofloxacin MIC/4			Ciprofloxacin MIC/8
														Exp 1	Exp 2	Exp 3	Exp 1	Exp 2	Exp 3	Exp 1	Exp 2	Exp 3	Exp 1	Exp 2	Exp 3
														0.15	0.26	0.31	0.16	0.17	0.16	0.17	0.19	0.18	0.19	0.19	0.19
														0.16	0.25	0.3	0.15	0	0.17	0.19	0.16	0.18	0.18	0.23	0.18
														0.17	0.25	0.3	0.17	0.1	0.12	0.18	0.17	0.16	0.18	0.22	0.19
														Figure 2p - EAEC 042
															Control		Ciprofloxacin MIC/2			Ciprofloxacin MIC/4
														Exp 1	Exp 2	Exp 3	Exp 1	Exp 2	Exp 3	Exp 1	Exp 2	Exp 3
														0.18	0.22	0.19	0.16	0.19	0.21	0.18	0.18	0.19
														0.2	0.2	0.21	0.17	0.18	0.21	0.19	0.18	0.21
														0.22	0.18	0.19	0.17	0.18	0.18	0.21	0.17	0.17
[truncated: 5 more columns]
